# Supplementary material for: Mindfulness-Based Interventions to Implement the Psychological Well-Being of Nursing Students: A Scoping Review
Source: Healthcare (Basel). 2026 Jan 4;14(1):130. doi: 10.3390/healthcare14010130 (PMC12786117; doi:10.3390/healthcare14010130)
Supplement: Supplementary file 1 [file healthcare-14-00130-s001.zip]

Archive with 3 entries (2 files):
- Suppl Files/
- Suppl Files/Supplementary file 1_PRISMA-ScR-Fillable-Checklist_10Sept2019-2.pdf
- Suppl Files/Supplementary file 2_ DATA EXTRACTION TABLE ScR.pdf
